# Supplementary material for: First steps towards mitochondrial pan-genomics: detailed analysis of Fusarium graminearum mitogenomes
Source: PeerJ. 2018 Dec 19;6:e5963. doi: 10.7717/peerj.5963 (PMC6304159; doi:10.7717/peerj.5963)
Supplement: Table S1 — The different haplotypes are displayed with different background color per intron site. Haplotypes that have identical length are differentiated from each other by using ’, ∧ or ∗ , corresponding to the number of SNPs differentiating the haplotypes (haplotypes 1,159’ and 1,159”’ differ by 2 SNPs, while 1,159 and 1,159”’ differ by 3 SNPs). [file peerj-06-5963-s001.xls]

## Sheet: Sheet1
Species	Strain	Accession	rnl-i2618	nad2-i378	nad2-i762	nad2-i1188	nad2-i1632	nad3-i90	atp9-i181	cox2-i108	cox2-i228	cox2-i318	cox2-i552	cox2-i651	nad4L-i239	nad5-i717	cob-i159	cob-i201	cob-i278	cob-i393	cob-i490	cob-i506	cob-i779	cox1-i218	cox1-i392	cox1-i621	cox1-i715	cox1-i726	cox1-i737	cox1-i827	cox1-i873	cox1-i906	cox1-i1063	cox1-i1131	cox1-i1268	cox1-i1287	nad1-i145	nad1-i636	atp6-i365	cox3-i219	cox3-i333
F. graminearum	INRA-156	BK010541	2427	1406	1465	1603	1632	1444	1073	1466	1147	-	-	1861	1972*	1012	2405	1700	2226	2245	2436	1061	1930	1286	1301	1194	1375	1002	1109	1257	1181	1006	2349	1198	1042	1593	306	1146	1453	1503	1431
F. graminearum	INRA-159	BK010542	2427	1406	1465	1603	1632	1444	1073	1466	1159	-	-	1861	1988	1012	-	-	2226	2244	1267	1061	1930	1286	1301	1194	1375	1002	1109	1257	1181	1006	2349	1198	1042	1593	306	1146	1453	1503	1431
F. graminearum	INRA-164	BK010543	2427	1406	1465	1603	1632	1444	1073	1466	1159	-	1780'^	1861	1988	1012	-	1700	2226	2244	1267	1061	1930	1286	1301	1194	1375	1002	1109	1257	1181	1006	2349	1198	1042	1593	306	1146	1453	1503	1431
F. graminearum	INRA-171	BK010544	2427	1406	1465	1603	1632	1444	1073	1466	1159	-	-	1861	1988	1012	-	-	2226	2244	1267	1061	1930	1286	1301	1194	1375	1002	1109	1257	1181	1006	2349	1198	1042	1593	306	1146	1453	1503	1431
F. graminearum	INRA-181	BK010545	2427	1406	1465	1603	1632	1444	1073	1466	1159	-	-	1861	1988	1012	-	-	2226	2244	1267	1061	1930	1286	1301	1194	1375	1002	1109	1257	1181	1006	2349	1198	1042	1593	306	1146	1453	1503	1431
F. graminearum	INRA-195	BK010546	2427	1406	1465	1603	1632	1444	1073	1466	1159	-	-	1861	1988	1012	-	-	2226	2244	2436	1061	1930	1286	1301	1194	1375	1002	1109	1257	1181	1006	2349	1198	1042	1593	306	1146	1453	1503	1431
F. graminearum	PH-1	MH412632	2427	1406	1465	1603	1632^^	1444	1073	1466'	1159	-	-	1861	1823	1012	-	-	2226	2244	2436	1061	1930	1286	1301	1194	1375	1002	1109	1257	1181	1006	2371	1198	1042	-	306	1146	1453	1503	1431
F. graminearum	CBS185.32	KP966550	2427	1406	1465	1603	1632	1444	1073	1466'	-	-	-	1861	1972	1012	-	1699	2226	2244	2446	1061	1930	1286^	1301	1194	1375	1002	1109	1257	1181	1006	2363	1198	1042	-	306	1146	1453'	1503	1431
F. graminearum	CBS110263	KP966551	2427	1406	1465	1603	1632	1444	1073	1466	1159	-	-	1861	1988	1012	-	-	2226	2244	2436	1061	1930	1286*	1301	1194	1375	1002	1109	1257	1181	1006	2349	1198	1042	1593	306	1146	1453	1503	1431
F. graminearum	CBS119173	KP966552	2427	1406	1465	1603	1632	1444	1073	1466'	1159***	-	1780	1861*	1980	1012	-	1700	2226	2244	2436	1061	1930	1286	1301	1194	1375	1002	1109	1257	1181	2084	2357	1198	1042	-	306	1146	1453	1503	1431
F. graminearum	CBS119799	KP966553	2427	1406	1465	1603	1632	1444	1012	1466	1159	-	-	1861	1972*	1012	-	-	2226	2244	1267	1061	1930	1286	1301	1194	1375	1002	1109	1257	1181	1006	2349	1198	1042	1593	306	1146	1453	1503	1431
F. graminearum	CBS119800	KP966554	2427	1406	1465	1603	1632	1444	1073	1466'	1159	-	-	1861	1972	1012	-	1700	2226	2244	2446	1061	1930	1286^	1301	1194	1375	1002	1109	1257	1181	1006	2363	1198	1042	-	306	1146	1453'	1503	1431
F. graminearum	CBS123688	KP966555	2427	1406	1465	1603	1632	1444	1073	1466	1159^	-	-	1861	1988	1012	-	-	2226	2244	1267	1061	1930	1286	1301	1194	1375	1002	1109	1257	1181	1006	2349	1198	1042	1593	306	1146	1453	1503	1431
F. graminearum	CBS128539	KP966556	2427	1406	1465	1603	1632	1444	1073	1466	-	-	-	1861	1988	1012	-	-	2226	2244	1267	1061	1930	1286	1301	1194	1375	1002	1109	1257	1181	1006	2349	1198	1042	1593	306	1146	1453	1503	1431
F. graminearum	CBS138561	KP966557	2427	1406	1465	1603	1632	1444	1073	1466	1159	-	-	1861	1988	1012	-	1700	2226	2244	2436	1061	1930	1286	1301	1194	1375	1002	1109	1257	1181	1006	2349	1198	1042	1593	306	1146	1453	1503	1431
F. graminearum	CBS138562	KP966558	2427	1406	1465	1603	1632	1444	1073	1466	1159	-	-	1861	1988	1012	-	1700	2226	2244	2436	1061	1930	1286	1301	1194	1375	1002	1109	1257	1181	1006	2349	1198	1042	1593	306	1146	1453	1503	1431
F. graminearum	CBS138563	KP966559	2427	1406	1465	1603	1632	1444	1073	1466	-	-	-	1861^	1988	1012	-	-	2226	2244	1267	1061	1930	1286	1301	1194	1375	1002	1109	1257	1181	1006	2349	1198	1042	1593	306	1146	1453	1503	1431
F. graminearum	CBS139514	KP966560	2427	1406	1465	1603	1632	1444	1073	1466	1159	-	-	1861	1972*	1012	-	-	2226	2244	1267	1061	1930	1286	1301	1194	1375	1002	1109	1257	1181	1006	2349	1198	1042	1593	306	1146	1453	1503	1431
F. graminearum	CBS139513	KP966561	2427	1406	1465	1603	1632	1444	1073	1466	-	-	-	1861	1988	1012	-	-	2226	2244	1267	1061	1930	1286	1301	1194	1375	1002	1109	1257	1181	1006	2349	1198	1042	1593	306	1146	1453	1503	1431
F. graminearum	CBS104.09	KR011238	2427	1406	1465	1603	1632	1444	1073	1466'	1159	-	-	1861	1972	1012	-	1700	2226	2244	2446	1061	1930	1286^	1301	1194	1375	1002	1109	1257	1181	1006	2363	1198	1042	-	306	1146	1453'	1503	1431
F. graminearum	HN9-1	BK010539	2427	1406	1465	1603	1632	1444	1073	1466'	-	-	-	1861	1972	1012	-	1699	2226	2244	2446	1061	1930	1286^	1301	1194	1375	1002	1109	1257	1181	1006	2363	1198	1042	-	306	1146	1453'	1503	1431
F. graminearum	HN-Z6	BK010540	2427	1406	1465^^	1603	1632	1444	1073	1466'	1146	1994	-	1861	1988'	1012	-	-	2226	2244	2436''	1061	1930	1286^	1301	1194	1375	1002	1109	1257	1181	1006	2363	1198	1042	-	306	1146	1453'	1503	1431
F. graminearum	YL-1	BK010547	2427	1406	1465	1603	1632	1444	1073	1466	1159	-	1780'***	1861	1988	1012	-	-	2226	2245	1267	1061	1930	1286	1301	1194	1375	1002	1109	1257	1181	1006	2349	1198	1042	1593	306	1146	1453	1503	1431
F. graminearum	CS3005	BK010538	2427	1406	1466	1603	-	1444	1073	1466'	-	-	1770	1861	1972	1012	-	-	2226	2244	1267	1061	1930	1286^	1301	1194	1375	1002	1109	1257	1181	1006	2363	1198	1042	-	306	1146	1453'	1503	1431
F. gerlachii	CBS 123666	NC_025928	2427''	1406'	1465*	1602	1632*	1444'	1073	1466'	-	-	-	1861	1972^	1012	-	-	2227	2244'''	1267'	1061	1930	1286	1301	1194	1375''	1002	1109'	1257	1181	1006	2341	1198	1042	-	306	1146	1454	1503	1431
