# Supplementary material for: First steps towards mitochondrial pan-genomics: detailed analysis of Fusarium graminearum mitogenomes
Source: PeerJ. 2018 Dec 19;6:e5963. doi: 10.7717/peerj.5963 (PMC6304159; doi:10.7717/peerj.5963)
Supplement: Supplemental Information 2 — Sequence data for BK010538–BK010547 [file peerj-06-5963-s004.zip]

Archive with 10 entries (10 files):
- BK010538.gb
- BK010539.gb
- BK010540.gb
- BK010541.gb
- BK010542.gb
- BK010543.gb
- BK010544.gb
- BK010545.gb
- BK010546.gb
- BK010547.gb
